# Supplementary material for: CTCF knockout in zebrafish induces alterations in regulatory landscapes and developmental gene expression
Source: Nat Commun. 2021 Sep 13;12:5415. doi: 10.1038/s41467-021-25604-5 (PMC8438036; doi:10.1038/s41467-021-25604-5)
Supplement: Supplementary file 4 — Source Data [file 41467_2021_25604_MOESM4_ESM.xlsx]

## Sheet: Suppl.Fig. 1a Western blot
Western blots and protein quantification related to Suppl. Fig. 1a
Graph of Supplementary Fig. 1a is derived from three independent experiments. Individual full blots and derived data values are shown here.
Membranes were imaged and quantified using a ChemiDoc MP Image System (Bio-Rad). Stain Free technology was used to record the total protein load for each lane and used for normalization of CTCF protein levels (CTCF antiboby, PA5-88115, ThermoFisher Scientific).
Replicate 1, 24.03.2021
Channel	Lane No.	Adj. Total Band Vol. (Int)	Adj. Total Lane Vol. (Int)	Norm. Factor	Norm. Band Vol.	Percentage
Stain Free Blot (total protein)	WT	N/A	123639720	1,00
Stain Free Blot (total protein)	ctcf +/-	N/A	132808137	0,93
Stain Free Blot (total protein)	ctcf -/-	N/A	81011248	1,53
StarBright B520 (CTCF protein)	WT	19994820	N/A	1,00	19994820,00	100,00
StarBright B520 (CTCF protein)	ctcf +/-	19377666	N/A	0,93	18039927,77	90,22
StarBright B520 (CTCF protein)	ctcf -/-	564984	N/A	1,53	862281,04	4,31
Replicate 2, 05.04.2021
Channel	Lane No.	Adj. Total Band Vol. (Int)	Adj. Total Lane Vol. (Int)	Norm. Factor	Norm. Band Vol.	Percentage
Stain Free Blot (total protein)	WT	N/A	67657824	1,00
Stain Free Blot (total protein)	ctcf +/-	N/A	76642600	0,88
Stain Free Blot (total protein)	ctcf -/-	N/A	69331146	0,98
StarBright B520 (CTCF protein)	WT	7138976	N/A	1,00	7138976,00	100,00
StarBright B520 (CTCF protein)	ctcf +/-	8479800	N/A	0,88	7485717,03	104,86
StarBright B520 (CTCF protein)	ctcf -/-	303949	N/A	0,98	296613,13	4,15
Replicate 3, 29.04.2021
Channel	Lane No.	Adj. Total Band Vol. (Int)	Adj. Total Lane Vol. (Int)	Norm. Factor	Norm. Band Vol.	Percentage
Stain Free Blot (total protein)	WT	N/A	58687794	1,00
Stain Free Blot (total protein)	ctcf +/-	N/A	75350288	0,78
Stain Free Blot (total protein)	ctcf -/-	N/A	46288872	1,27
StarBright B520 (CTCF protein)	WT	1463022	N/A	1,00	1463022,00	100,00
StarBright B520 (CTCF protein)	ctcf +/-	1096576	N/A	0,78	854086,00	58,38
StarBright B520 (CTCF protein)	ctcf -/-	201173	N/A	1,27	255059,13	17,43
Data values used for grafical representation in Supplementary Figure 1a.
	WT	ctcf+/-	ctcf-/-
Replicate 1, 24.03.2021	100	90.22	4.31
Replicate 2, 05.04.2021	100	104.86	4.15
Replicate 3, 29.04.2021	100	58.38	17.43
AVRG	100	84.4867	8.63
SD	0	23.7645	7.62144

## Sheet: Fig. 1b and Suppl.Fig. 1d IF
Immunofluorescence signal and quantification of CTCF protein abundance related to Figure 1b and Supplementary Figure 1d
The signal intensity of CTCF and DAPI staining was quantified using Fiji software. Values for CTCF intensity were normalized by DAPI intensity.
Data values related to Figure 1b.
1K stage			plotted
Embryo identifier	CTCF signal	DAPI signal	CTCF/DAPI	Genotype			WT	ctcf +/-	ctcf -/-
20	64.061	29.144	2.19809	ctcf +/-			n=3	n=12	n=3
19	61.995	30.828	2.011	ctcf +/-		AVRG	1.90426	2.13434	1.6405
18	55.909	21.397	2.61294	ctcf +/-		S.E.	0.177892	0.102798	0.0551856
16	44.408	23.663	1.87669	ctcf +/-		t-test*		0.384348	0.153104		*(two-tailed, unpaired)
15	43.372	22.242	1.95	WT							** genotyping failed, data value excluded
14	62.529	23.713	2.63691	ctcf +/-
13	57.617	26.435	2.17957	ctcf +/-
12	73.747	35.812	2.05928	WT
11	59.057	33.994	1.73728	ctcf +/-
10	51.571	32.831	1.5708	ctcf +/-
9	72.797	32.384	2.24793	ctcf +/-
8	48.979	30.27	1.61807	ctcf -/-
7	50.328	32.706	1.5388	ctcf -/-
6	50.834	29.044	1.75024	ctcf +/-
5	65.346	24.489	2.66838	ctcf +/-
4	66.195	31.191	2.12225	ctcf +/-
3	66.945	37.245	1.79742	ctcf -/-
2	90.188	56.097	1.60772	ctcf -/-
1	67.312	39.514	1.7035	WT
30% epiboly stage			plotted
Embryo identifier	CTCF signal	DAPI signal	CTCF/DAPI	Genotype			WT	ctcf +/-	ctcf -/-
18	86.655	70.127	1.23569	ctcf +/-			n=4	n=8	n=5
17	87.469	71.103	1.23017	ctcf +/-		AVRG	1.33763	1.22315	1.08598
16	120.348	84.115	1.43076	WT		S.E.	0.103827	0.0318947	0.0772331
15	66.52	70.336	0.945746	ctcf -/-		t-test*		0.200819	0.0868483
14	89.183	81.673	1.09195	ctcf -/-
13	114.038	106.44	1.07138	N/A**
12	98.916	84.284	1.1736	ctcf +/-
11	95.671	74.669	1.28127	ctcf +/-
10	96.948	91.07	1.06454	ctcf -/-
9	90.077	94.296	0.955258	ctcf -/-
8	118.355	98.035	1.20727	ctcf +/-
7	106.485	77.589	1.37242	ctcf -/-
6	142.067	89.808	1.5819	WT
5	96.541	69.434	1.3904	ctcf +/-
4	93.798	87.175	1.07597	ctcf +/-
3	93.323	83.054	1.12364	WT
2	97.356	80.18	1.21422	WT
1	115.518	97.004	1.19086	ctcf +/-
80% epiboly stage			plotted
Embryo identifier	CTCF signal	DAPI signal	CTCF/DAPI	Genotype			WT	ctcf +/-	ctcf -/-
18	130.96	101.564	1.28943	ctcf +/-			n=3	n=10	n=5
17	98.189	119.863	0.819177	ctcf -/-		AVRG	1.0997	0.951937	0.72772
16	88.712	125.951	0.704337	ctcf +/-		S.E.	0.0942462	0.0500739	0.0315065
15	115.432	102.814	1.12273	WT		t-test*		0.186306	0.00364134
14	105.783	117.252	0.902185	ctcf +/-
13	94.312	126.597	0.744978	ctcf -/-
12	83.041	111.568	0.744308	ctcf -/-
11	126.714	121.833	1.04006	ctcf +/-
10	99.702	124.85	0.798574	ctcf +/-
9	95.014	100.291	0.947383	ctcf +/-
8	132.053	149.072	0.885834	ctcf +/-
7	138.651	151.218	0.916895	ctcf +/-
6	156.556	125.224	1.25021	WT
5	104.391	106.324	0.98182	ctcf +/-
4	98.506	106.358	0.926174	WT
3	67.82	96.305	0.704221	ctcf -/-
2	85.394	136.43	0.625918	ctcf -/-
1	97.398	92.509	1.05285	ctcf +/-
18 somite stage (anterior (ANT) and posterior (POST))
	ANT			POST			plotted
Embryo identifier	CTCF signal	DAPI signal	CTCF/DAPI	CTCF signal	DAPI signal	CTCF/DAPI	CTCF/DAPI	Genotype
							(AVRG of
							ANT+POST)
18	129.544	168.445	0.769058	134.772	199.395	0.675905	0.722481	ctcf +/-			WT	ctcf +/-	ctcf -/-
17	99.328	192.931	0.514837	73.871	128.63	0.574291	0.544564	ctcf -/-			n=5	n=5	n=7
16	79.235	170.383	0.465041	71.299	165.381	0.43112	0.44808	ctcf -/-		AVRG	1.15821	0.865852	0.700975
15	121.81	117.253	1.03886	151.471	188.389	0.804033	0.921449	WT		S.E.	0.193933	0.128684	0.1306
14	97.02	124.101	0.781783	126.35	175.599	0.719537	0.75066	ctcf +/-		t-test*		0.122255	0.0344577
13	80.122	181.397	0.441694	70.547	129.324	0.545506	0.4936	ctcf -/-
12	82.662	161.163	0.512909	71.112	149.766	0.474821	0.493865	ctcf -/-
11	124.149	158.283	0.784348	128.762	163.102	0.789457	0.786903	WT
10	146.701	115.588	1.26917	189.501	169.513	1.11791	1.19354	N/A**
9	75.2	139.888	0.537573	77.033	150.341	0.512389	0.524981	ctcf -/-
8	124.261	138.383	0.89795	137.363	172.917	0.794387	0.846168	WT
7	159.146	222.204	0.716216	111.171	153.426	0.72459	0.720403	ctcf +/-
6	140.682	203.243	0.692186	105.488	128.696	0.819668	0.755927	ctcf +/-
5	176.728	145.419	1.2153	182.037	136.184	1.3367	1.276	ctcf -/-
4	246.14	199.51	1.23372	228.911	132.432	1.72852	1.48112	WT
3	241.924	208.022	1.16297	223.567	140.027	1.5966	1.37979	ctcf +/-
2	195.839	118.778	1.64878	236.573	127.052	1.86202	1.7554	WT
1	153.417	136.815	1.12135	211.351	187.016	1.13012	1.12573	ctcf -/-
24 hpf stage (anterior (ANT) and posterior (POST))
	ANT			POST			plotted
Embryo identifier	CTCF signal	DAPI signal	CTCF/DAPI	CTCF signal	DAPI signal	CTCF/DAPI	CTCF/DAPI	Genotype
							(AVRG of
							ANT+POST)
20	84.172	202.221	0.416238	75.111	149.203	0.503415	0.459826	ctcf -/-			WT	ctcf +/-	ctcf -/-
19	118.965	197.886	0.601179	109.564	165.763	0.660968	0.631074	ctcf +/-			n=5	n=17	n=5
18	97.25	154.937	0.627674	122.39	175.281	0.69825	0.662962	ctcf +/-		AVRG	0.768517	0.679385	0.480872
17	116.476	205.99	0.565445	122.38	194.899	0.627915	0.59668	ctcf +/-		S.E.	0.0190991	0.0142985	0.0081577
16	68.64	178.635	0.384247	53.004	96.836	0.547358	0.465803	ctcf -/-		t-test*		0.00534622	7.1394e-07
15	63.594	128.834	0.493612	99.039	195.397	0.50686	0.500236	ctcf -/-
14	139.633	221.387	0.630719	114.587	172.349	0.664854	0.647787	ctcf +/-
13	115.614	171.941	0.672405	138.221	203.888	0.677926	0.675166	ctcf +/-
12	114.786	189.732	0.60499	116.139	176.768	0.657014	0.631002	ctcf +/-
11	136.104	220.981	0.615908	111.942	149.935	0.746604	0.681256	ctcf +/-
10	97.496	222.406	0.438369	84.495	161.542	0.523053	0.480711	ctcf -/-
9	103.869	183.89	0.564843	124.541	179.307	0.694569	0.629706	ctcf +/-
8	115.478	182.024	0.634411	138.421	204.684	0.676267	0.655339	ctcf +/-
7	118.935	173.912	0.68388	107.312	152.148	0.705313	0.694597	ctcf +/-
6	158.343	218.89	0.723391	124.982	170.714	0.732113	0.727752	N/A**
5	122.466	168.863	0.725239	139.834	186.358	0.750351	0.737795	ctcf +/-
4	83.667	183.504	0.455941	92.614	171.627	0.539624	0.497782	ctcf -/-
3	152.98	223.672	0.683948	111.211	126.07	0.882137	0.783042	ctcf +/-
2	135.52	149.97	0.903647	141.772	184.216	0.769597	0.836622	WT
1	121.058	170.176	0.711369	124.74	177.037	0.704598	0.707984	ctcf +/-
28	107.212	127.823	0.838754	135.689	166.652	0.814206	0.82648	ctcf +/-
27	154.993	227.324	0.681815	97.273	137.999	0.704882	0.693349	ctcf +/-
26	118.704	189.416	0.626684	112.797	178.763	0.630986	0.628835	ctcf +/-
25	161.128	223.872	0.719733	126.274	157.43	0.802096	0.760914	WT
24	117.556	200.948	0.585007	113.06	151.153	0.747984	0.666495	ctcf +/-
23	117.377	175.189	0.670002	130.455	168.6	0.773754	0.721878	WT
22	124.362	159.026	0.782023	156.322	218.47	0.715531	0.748777	WT
21	142.101	176.103	0.80692	137.997	186.012	0.741871	0.774396	WT
Data values related to Supplementary Figure 1d.
18 somite stage (anterior (ANT))			plotted
Embryo identifier	CTCF signal	DAPI signal	CTCF/DAPI	Genotype			WT	ctcf +/-	ctcf -/-
18	129.544	168.445	0.769058	ctcf +/-			n=5	n=5	n=7
17	99.328	192.931	0.514837	ctcf -/-		AVRG	1.12073	0.824443	0.686957
16	79.235	170.383	0.465041	ctcf -/-		S.E.	0.151837	0.086225	0.125307
15	121.81	117.253	1.03886	WT		t-test*		0.0640812	0.0256478
14	97.02	124.101	0.781783	ctcf +/-
13	80.122	181.397	0.441694	ctcf -/-
12	82.662	161.163	0.512909	ctcf -/-
11	124.149	158.283	0.784348	WT
10	146.701	115.588	1.26917	N/A**
9	75.2	139.888	0.537573	ctcf -/-
8	124.261	138.383	0.89795	WT
7	159.146	222.204	0.716216	ctcf +/-
6	140.682	203.243	0.692186	ctcf +/-
5	176.728	145.419	1.2153	ctcf -/-
4	246.14	199.51	1.23372	WT
3	241.924	208.022	1.16297	ctcf +/-
2	195.839	118.778	1.64878	WT
1	153.417	136.815	1.12135	ctcf -/-
18 somite stage (posterior (POST))			plotted
Embryo identifier	CTCF signal	DAPI signal	CTCF/DAPI	Genotype			WT	ctcf +/-	ctcf -/-
18	134.772	199.395	0.675905	ctcf +/-			n=5	n=5	n=7
17	73.871	128.63	0.574291	ctcf -/-		AVRG	1.19568	0.90726	0.714992
16	71.299	165.381	0.43112	ctcf -/-		S.E.	0.245699	0.173924	0.13686
15	151.471	188.389	0.804033	WT		t-test*		0.183028	0.0479246
14	126.35	175.599	0.719537	ctcf +/-
13	70.547	129.324	0.545506	ctcf -/-
12	71.112	149.766	0.474821	ctcf -/-
11	128.762	163.102	0.789457	WT
10	189.501	169.513	1.11791	N/A**
9	77.033	150.341	0.512389	ctcf -/-
8	137.363	172.917	0.794387	WT
7	111.171	153.426	0.72459	ctcf +/-
6	105.488	128.696	0.819668	ctcf +/-
5	182.037	136.184	1.3367	ctcf -/-
4	228.911	132.432	1.72852	WT
3	223.567	140.027	1.5966	ctcf +/-
2	236.573	127.052	1.86202	WT
1	211.351	187.016	1.13012	ctcf -/-
24 hpf stage (anterior (ANT))			plotted
Embryo identifier	CTCF signal	DAPI signal	CTCF/DAPI	Genotype			WT	ctcf +/-	ctcf -/-
20	84.172	202.221	0.416238	ctcf -/-			n=5	n=17	n=5
19	118.965	197.886	0.601179	ctcf +/-		AVRG	0.776465	0.650251	0.437681
18	97.25	154.937	0.627674	ctcf +/-		S.E.	0.0398037	0.0165745	0.0184081
17	116.476	205.99	0.565445	ctcf +/-		t-test*		0.00283358	5.61104e-05
16	68.64	178.635	0.384247	ctcf -/-
15	63.594	128.834	0.493612	ctcf -/-
14	139.633	221.387	0.630719	ctcf +/-
13	115.614	171.941	0.672405	ctcf +/-
12	114.786	189.732	0.60499	ctcf +/-
11	136.104	220.981	0.615908	ctcf +/-
10	97.496	222.406	0.438369	ctcf -/-
9	103.869	183.89	0.564843	ctcf +/-
8	115.478	182.024	0.634411	ctcf +/-
7	118.935	173.912	0.68388	ctcf +/-
6	158.343	218.89	0.723391	N/A**
5	122.466	168.863	0.725239	ctcf +/-
4	83.667	183.504	0.455941	ctcf -/-
3	152.98	223.672	0.683948	ctcf +/-
2	135.52	149.97	0.903647	WT
1	121.058	170.176	0.711369	ctcf +/-
28	107.212	127.823	0.838754	ctcf +/-
27	154.993	227.324	0.681815	ctcf +/-
26	118.704	189.416	0.626684	ctcf +/-
25	161.128	223.872	0.719733	WT
24	117.556	200.948	0.585007	ctcf +/-
23	117.377	175.189	0.670002	WT
22	124.362	159.026	0.782023	WT
21	142.101	176.103	0.80692	WT
24 hpf stage (posterior (POST))			plotted
Embryo identifier	CTCF signal	DAPI signal	CTCF/DAPI	Genotype			WT	ctcf +/-	ctcf -/-
20	75.111	149.203	0.503415	ctcf -/-			n=5	n=17	n=5
19	109.564	165.763	0.660968	ctcf +/-		AVRG	0.76057	0.708519	0.524062
18	122.39	175.281	0.69825	ctcf +/-		S.E.	0.0147613	0.0157782	0.00868364
17	122.38	194.899	0.627915	ctcf +/-		t-test*		0.103805	7.30192e-07
16	53.004	96.836	0.547358	ctcf -/-
15	99.039	195.397	0.50686	ctcf -/-
14	114.587	172.349	0.664854	ctcf +/-
13	138.221	203.888	0.677926	ctcf +/-
12	116.139	176.768	0.657014	ctcf +/-
11	111.942	149.935	0.746604	ctcf +/-
10	84.495	161.542	0.523053	ctcf -/-
9	124.541	179.307	0.694569	ctcf +/-
8	138.421	204.684	0.676267	ctcf +/-
7	107.312	152.148	0.705313	ctcf +/-
6	124.982	170.714	0.732113	N/A**
5	139.834	186.358	0.750351	ctcf +/-
4	92.614	171.627	0.539624	ctcf -/-
3	111.211	126.07	0.882137	ctcf +/-
2	141.772	184.216	0.769597	WT
1	124.74	177.037	0.704598	ctcf +/-
28	135.689	166.652	0.814206	ctcf +/-
27	97.273	137.999	0.704882	ctcf +/-
26	112.797	178.763	0.630986	ctcf +/-
25	126.274	157.43	0.802096	WT
24	113.06	151.153	0.747984	ctcf +/-
23	130.455	168.6	0.773754	WT
22	156.322	218.47	0.715531	WT
21	137.997	186.012	0.741871	WT
